# Supplementary material for: Research on the Method of Detecting TPN-Labeled Tumor Cells in Pleural Effusion Based on the Microfluidic Chip
Source: Micromachines (Basel). 2024 Jul 30;15(8):981. doi: 10.3390/mi15080981 (PMC11356568; doi:10.3390/mi15080981)
Supplement: Supplementary file 1 [file micromachines-15-00981-s001.zip]

Archive with 1 entries (1 files):
- micromachines-3107346-supplementary.pdf
